# Supplementary material for: Functional Characterization and Antifungal Activity of Insect-Derived Chitinases Expressed in Pichia pastoris
Source: Polymers (Basel). 2026 Feb 3;18(3):402. doi: 10.3390/polym18030402 (PMC12899241; doi:10.3390/polym18030402)
Supplement: Supplementary file 1 [file polymers-18-00402-s001.zip]

Archive with 1 entries (1 files):
- polymers-4010496-supplementary.pdf
